# Supplementary material for: Effects of an Arbuscular Mycorrhizal Fungus on the Growth of and Cadmium Uptake in Maize Grown on Polluted Wasteland, Farmland and Slopeland Soils in a Lead-Zinc Mining Area
Source: Toxics. 2022 Jun 30;10(7):359. doi: 10.3390/toxics10070359 (PMC9322003; doi:10.3390/toxics10070359)
Supplement: Supplementary file 1 [file toxics-10-00359-s001.zip]

Archive with 1 entries (1 files):
- toxics-1795930-supplementary.pdf
